# Supplementary material for: Precautionary Behavior Practices and Psychological Characteristics of COVID-19 Patients and Quarantined Persons
Source: Int J Environ Res Public Health. 2021 Jun 4;18(11):6070. doi: 10.3390/ijerph18116070 (PMC8200059; doi:10.3390/ijerph18116070)
Supplement: Supplementary file 1 [file ijerph-18-06070-s001.zip]

Archive with 1 entries (1 files):
- ijerph-1236106-supplementary.pdf
